# Supplementary material for: Systematic review and meta-analysis on the effect of continuous subjective tinnitus on attention and habituation
Source: PeerJ. 2021 Nov 26;9:e12340. doi: 10.7717/peerj.12340 (PMC8628620; doi:10.7717/peerj.12340)
Supplement: Supplemental Information 2 [file peerj-09-12340-s002.xls]

## Sheet: initial data extraction
Attention / habituation study	cognitive (exec attention)	exec (inhin control, CCN, WM)	aud wrking mem & visu Divided attn	selective and divided attention (act exe)	alerting, orienting & exe attention	selective attention	selective attention	selective attention	executive attention, stroop	passive attention, sensory memory- pred erro	executive nad selective attention	attention and memory	rest EEG and ERP (attention)	passive attention	CNV main objective , N1 and P3 sub	Attention	Cognition_stroop_EXE Attention
Author and Title	Jackson 2014	Trevis 2016	Rossitter 2006	stevens 2007	heeren 2014	cuny 2004	attias 1993	attias 1996	andersson 2000	mohebbi 2018	aranedaa 2015	Hong et al 2016	houdayer 2015	Mahmoudian 2013	Shirashi T 1991	Manarelli 2016	Waechter 2015
Study size and location	66 (33 each), UK	T-26, C-29 & Australia	38 (19 each) & Australia	22 (11 each) and australia	40 (20 each) & Belgium	60 (10each)	24 (12 each), Israel	42 (21 each ) & Isreael	66 (23 each grp), sweden	60 (3 grp 20 each), Iran	T=17 c- 17 ; belgium	30(14 accept each), korea	17+17 , Italy	28+33 , Iran	40 (20 each ) and Japan	40 (20 each) & Rome	40(20 each) & Sweden
Methodolody / design	cross sectional	cross sectional	cross sectional	cross sectional	cross sectional	cross sectional	cross sectional	cross sectional	cross sectional	cross sectional	cross sectional	cross sectional	cross sectional	Cross sectional	cross sectional study	Cross sectional design	Cross sectional study
Year of Publication	2014	2016	2006	2007	2014	2004	1993	1996	2000	2019	2015	2016	2015	2013	1991	2016	2015
Age range of participants	c- 45.12 T- 48.18 (age not signifcant)	18-60 (T40.31, C 34.15) matched	34-63 (T- 48.9, C- 48.8) age matched	18-65 (T- 49.73 C- 49.91) matched	20-80 (T 46.85) age matched	18-50 (varies) not matched	26-45 yrs , age matched	21-45 (mean 35) age matched	20-68 (T- 49.5 C -48.9) age matched	18-59 (N- 40, CT 44.3 DT - 42.3)	T=49 (15) C 48 (14) (20-67)	17-43 (T 30.2 C 28.7)	T- 43.4(9.8); c - 45.7 (15.1)	22-45(35.33) age matched	21-60 years (t - 41.4, 11.40; c-37, 11.94), matched	age matched ( avg 50.1 & 49.4 )	age matched (avg 30.3 & 30.3)
gender ratio	c- 16M,17F T- 17M, 16F	T-42%F, c 54% F matched	T- 16M, 3F C- 13M, 6F (not matched)	T- 7M 4F/ C- 5M 6F not matched	10M 10 F gender matched	all men	all male , noise exposure , army	all men 21	gender matched (ration not mentind)	10 M and 10F each	T 6M, 11F (age n gender mached)	7 women each	T 6F, 11M and c 9F	10 females of 28	t- 15M and 5 F c 17 M and 3 F	gendermatched (8 M/ 12F)	gender matched (11F and 9M)
Duration of tinnitus	not mentioned	3 months and above	min 3 mnths (few 5 years min 9)	more than 2 years	within past 6 months	not exactly mentioned	more than 5 yrs	minimum 7 yrs	6.3 yrs (sd 4.1)	atleast 6 months	atleast 6 months n above	3 months and above	more than6 mnth (22)	3-240 months	not mentioned	Atleast over 6 months	6 months or longer
Type of tinnitus	low tomod tinnitus sev	continuous, chronic	chronic moderate tinnitus	constant and chronic	constant u/l or /l	not mentioned (tinn) and simulated	chronic tinn, B/L	chronic , noise induced	not exactly mentioned	steady state tinnitus	continuous, non-pulsatile	definite tinn	continuous, UL	continuous	not mentioned	chronic and continuous	fluctuating and non -fluctuating T and N
Severity of tinnitus	low - mod	chronic	moderate	sev …..	not mentioned	mild , mod n sev	chronic tinn, B/L	chronic , noise induced	mean 19dbSL and 5588Hz pitch mean	compensated and decompensated tinn	20-80		mean 52.12(19.84)	mean - 62 (16)	NIL	mixed
Scale used to measure severity	sub tinn sev scale (STSS)	Tinn case sam His Qn, THI, Cog Fail qn	Tinnitus Reaction Questin (TRQ)	TQ	QIPA (tin psych Imp quess) 6D	sub tinn sev scale (STSS) french (3 cat)	not mentioned	tinn sev profile	short TQ… mean 70.3	THI - persian version	THI, Becks BDI, BAI, TSCHQ	Tq and THI korean version	THI	THI and TQ persian version	NIL	THI	TQ (measured after 6 months )
Mean hearing level of participants	not measured	less than 25 both grp AVG (few HL)	not checked, few reported loss, 1 HA both gr	HFHL (data in article )	hearing not checked, not matced	till 2K normal, rest below 30dBHL	HFHL, hg matched, audiogram +	matched, HFHL, audiogram in article	17 gd 31 wrst tinn grp , c- normal (nt repotd)	less than 20 till 2k and 40 till 8K	less than 35, matched…	less than 25 250-8K	normal hearing (less than 15)	les than 20 till 2k and 40	less than 40 dbHL	Less than 20 (2k) and 30 (HF)	less than 20 db or better 125-8KHz
Associated conditions (anxiety and depression)	HADS done (both groups not sig)	checked STAI, BDI covaiance analy	STAI (anxeity covariate analysis)	BDI and state anxiety (STAI) not matched	ruled out, MMSE also done	not mentioned	psych evaluat screening	ruled out and normal ABR	anxiety and dep screened n verbal ability	decompendated had ass	excluded	psy prob excluded	excluded	xcluded	no (cornell medical index test)	NO	HADS A and D (no diff btw grp)
Main outcome measure	rxn tim, error rate, accuracy….	rxt time and scores	reaction time and error rate	RT accuracyb and errors	RT and Accuracy scores	RT and Correct response	ms, amplitude and RT	behavioural and ERP	stroop reaction time	MMN (AUC, lat and amp)	latecy and false alarm	ms and microvolt	EEG and N1 and P3	MMN ms, microvolt and AUC	ms and microvolt	p300 lat and amp	stroop task (rxn tym and accuracy)
Test used	stroop and VDT	0,2 back, inhinb, digit span wesh, noise	Reading span and visual div attention (RT&cat)	1. stroop 2 cond 2. categoztn task 3 cond	ANT	high low cat task while odd ball in CL ear	3 paradigm, 1kHz LLR, odd ball (80/20), (25) 4 tne	aud and visual odd ball	stroop ( normal, physical threat , tinni wrds )	MMN HF, LF, Duration and silet gap dev)	go -nogo (5 test) aud and vis n prestim 4	odd ball (CNV, N1, P1 and P3, al n theta)	odd ball (1k and 2k )	MMn with 5 deviants	CNV (S1 and S2) press S2 (P3 and N1 for S1)	odd ball paradigm	mod visual stroop ( symbols 1, 2,3, 4 and #)
Which domain of attention	selective and executive	execiutive	divided attention	selec (exe) and divided attention	3 domains of attention	selective	selective	selective	executive attentntion	passive attention and sensory memory	executive attention	selective	selective attention	involuntary attention , aud STM and dis	selective	selective attention	executive attention
Performance in attention or habituation test (both groups )	stroop RT… slower lat tinn grp	longer RT both 0,2 back	tin lower reading span	longer RT in tinn on all task and condition	RT longer, incog and cog more diff	longer RT, tinn ear better performance	N1 P2 amp red P2 lat Red, N1 P3 amp dec lat no	polonged time and large intersub variab	classic n ovral stp effect + (physic and normal)	decomp tinn low AUC and amp HF and silnt gap	tinn longer latency more false alarm (es tinn freq)	tinn lower amp (T1 higher t2 lower, Cut-7)	no diff in P3	MMN small fr freq duration n silent gap	CNV larger ut o diff in p3 and N1	P3 amp and N1 lat poor in tinn	no statistical difference
Sample mean (both groups)	error rate not sig	0 back faster compared to 2 back	not mentioned oly bar graph	in article	executive attention deficit	highlighted in table in article	highligted in article	aud N1 N2 P3 lat prolong, P3 amp reduced	highlighted in article …	in tabular column in article	highligted in text	highlited in article	highlited in article	higligted in article	highlighted in article	not very clearly provided in article	highlited in article
Study conclusion	VDT: control more crrct, tinn delayed	inhib control, slower (stop rxn test)	tinn diff conc/ red cap store retrive WM	general delpetion of attent resources	alerting and orienting intact	attention capture : better perf after Std	normal BAEP,	imp pattern recog, stim classif, more time	tinn longer time	tinn deficit in aud pre attentive chg dec process	tinn afeects sensory proc	both top down n bottom up diff	no alteration in active atten process	deficit in auto central aud proc mech	no abn in info pro rel aud warning signal	p3b normal	without HL tinn no cog difficulty….3 pstln
Justification for results	and correct resp more errors	digit span no diff	matched edu and verbal IQ (NART)	grp controlled fr age, verbal IQ. SES	education, depres, anxi MMSE no diff	than deviant in all 3 grps	red no of neurons, inc desync, supp not oly initial	evaluate and classify stim and res selection	anxirty and dep scores stat sig	constant update of tinn leads to deficit in	alt inhibitory control	selective attentional deficit	CSD less- plastic changes	involving pre attentive changes	S1 not much task effort	P3a orienting to attn shift	Higreater cog load
	STSS +ve correlation VDT crrct resp	poor emotional well being	task 2: RT and naming no sig diff	1. pearson +ve corre score and RT	attentional defecit mainly due to red	cat task in tinn ear better performance	but later cog selective perceptual processing	brain in aud proc impaired	TQ scores correlate with BDI and STAI-S	sensory memory	abn cross modal interference	imp retrival of [pre reg aud memory		tinnitus fills d gaps	limitaion	temp start good	limitation
	neg corr with VDT error rate	ongoing sd - reduced cog control	word cat task… difference btw two groups	no other covariates assoiated….	ability to detect and solve conflict	sev tinn less eff than mild and mod	abnormal info processing in tinn sensation	global dysfun effe path	not sig for intelligence test	prevents habituation	imp selctive attention	no eff context updating		defective sensory memory	different stimulus condition	attent resources reduced	hearing impairment
	inapp allocation of finate attentional resources	depressive symptom- severity of impact	tinn no effect on auto and invol attention proc	2. no covariates significant	btw task relevant and interference	dec in cat proficiency aftr dev involves invol	NIHL and tinnitus alt in cog process	free frm medication 1 month prior	tinn test no effect of group or stroop	abnormal saliaence network	high sensiti sensory interference	amp values given not for latency P3				gen slowing of early perc pro	new stroop (no dii C and IC condtn)
	to monitor tinn sensation hinders	WM similar	but on contriolled consious cog process	may be if its severe gen depletion	exe impairment not influenced by dep/other	attention and effect of ISI +, shorter	abn central processing	ERP imp as a result of tinn being chronic	hearing impairment also present.. Effect cant	sensory memory process and pred error in decom	esc tinn freq					defici att switching dur	age range of part (younger)
	cog performance	cog n inhib control poor	auditory factor major influence …..	for whom attenting to tin is maintained	imp attentional process prevnt habiuatin	more attentional capture		info processing disorder	be excluded	tinnitus	alt cog control mech key gen and maintance of tinn					orienting resp	wireless keyboard
	cog efficeincy affected more than	red control of ability to switch attention	depression other variables not checked	as controlled strategic and resource intensive	exec partially relatd to maintanece	presnce of tinnauto direct attention that			words used fr tinn not ver appropriate	freq of mmn HF near to tinn pitch	direct link inhib control and alt of Dand VLPFC					dysfunc ventral attentional ntwk
	cog performance	constitute to cog mech that maintain	treatment focus on making task auto to reduce	process	future studies…. Tonic and phasic allert	affect auto ap dev detect sys			cog aspects needs tu be studied…	sig processing deficit						rsee article highlites
	tinn executive fn affected	the awareness n severity of tinnitus	its effect	research qn?? Tinn affects only strategic	treatment focus on exec control	severity has effect on cat performance				results ref point for future study
	presence of mod tinnitus also probmatic	neuro cog model		controlled cog process that affects oly		tinn not oly affect auto atten procc it
	cud bring synaptic change forebrain	core role of cognition in mainatnece	mod ROB …..	demanding task or it affects attention		prev dev detection sys frm wrking correct
	poor cog performace			resources generally…...		simulated tinnn no prb
	hearing not matched or chceked					overaall cog def in tinnn slow RT
	greatest disadvantage….					irrelvant preventing habituation

## Sheet: general demographics
tinn group	Waechter	Trevis	jackson	Stevens	Rossiter	Mohebbi	Manarelli	Shirashi	Mahmoudian 2013	Cuny	Heeren	Attias 1996	Attias 1993	Houdayer	Araneda 2015	Hong	andersson 2000
	20	26	33	11	19	3 groups 20 each (decompn comp)	20	20	28	10 each (05 groups)	20	21	12	17	17	15
Mean Age	30.3 (9.0)	40.31 (14.67)	48.18 (17.07)	49.73 (16.53)	48.9 (8.2)		50.1 (11.1)	41.4 (11.4)	35.33 (7.01)		46.85 (15.79)	35		43.6 (9.8)	49(15.2)	30.2	49.5
SD Age	21.8-55.0	18-60		18-65	34-63	18-59		21-60	22-45		20-72	21-45	26-45		20-67	17-41	20-68 years
Gender ratio (M:F)	1899-12-31 09:11:00	42% F	1899-12-31 17:16:00	1899-12-31 07:04:00	1899-12-31 16:03:00	1899-12-31 10:10:00	1899-12-31 08:12:00	1899-12-31 15:05:00	1899-12-31 18:10:00	all men	1899-12-31 10:10:00	Only men	only Male	1899-12-31 11:06:00	1899-12-31 06:11:00	1899-12-31 08:07:00	matched (ration not given)
Place of study	Sweden	Australia	UK	Australia	Australia	Iran	Rome	Tokyo	Iran	France	belgium	Isreal	Isreal	Italy	spain	korea	sweden
study carried out by	Audiologist, phoniatrics, clic scie	psychological science dept	psychology n psychiatry dept	MARCS aud lab	MARCS Aud lab	ENT, Otorjonolaryn, engineer	neurology, psych, tinn centre	otolaryn, Behvr physiology	otorhino,ENT, engineer, neurology,	Neuroscientists	psychology, neurology, otorhinology			neurology and ENT	neuroscience n otolaryngologist	1 otolaryngologist, 2 engineer	3 psych n 1 audiologist team
participant recruitment	audiological clinics	local newspaper advertisement	advertisements n word of mouth	advertisement local newspaper	advertisement - newsletter of aus	ref by tinn clic to gen hosp	from 2 metroplitan hosp in rome		neurobiology, comm science n dis		advertisement belgian associtn of	attented a tinn clinic	ref to institute	refred to tinnitus centre	who consulted ENT dpt.	NM	pt registered at dept in uni
	personal contact n public ad	online n noticeboards		clints of audiology clinic	tinn associatn, known to part or reachr		(tinn n hearing centre)				pt suffering from tinn		military personnel				hospital upsalla, sweden
modality of interview									ref to ENT hospital						direct	NM	direct
										right handed n normal vision
										10
control group	20	29	33	11	19	10	20	20	33		20	21	12	17	17	15
Mean Age	30.3 (9.1)	34.15 (11.55)	45.12 (14.74)	49.91 (16.05)	48.8 (8.8)		49.4 (10.9)	37 (11.94)		41(15)	45.65 (14.93)			45.7 (15.1)	48.8	28.7	48.9
SD Age	20.9-55.2	18-60		18-64	30-63			24-60							14.6 SD	20-43	23-68
Gender ratio (M:F)	1899-12-31 09:11:00	54% F	1899-12-31 16:17:00	1899-12-31 05:06:00	1899-12-31 13:06:00	1899-12-31 10:10:00	1899-12-31 08:12:00	1899-12-31 17:03:00			1899-12-31 10:10:00			1899-12-31 08:09:00		1899-12-31 08:07:00	not reported
participant recruitment			social circle of tinn suff or inst	UG n staff university	word of mouth		relatives of tinn part or staff in hosp				paid 5 euro fr participant			NR	volunteers		volunteers psych students
			local advertisement	no tinn last 6 mnths	no HL or h/o HA or tinn in last 6 mnth		all volunteeers				volunteer pool n word of mouth						word of mouth
modality of interview				interview	telephonic interview							age n hearing matched		NR	flyers		direct
															control 3 left handers
sample/ population					not representative												not representative
(representative)
									education diploma or higher		free frm any psych neuro or h/o tinn				french speaking	otolaryn n audiolog normal
				matched age, education n IQ	english speaking BG	persian speaking n right handed	age n sex matched	oly age matched	age n gender matched			all sub right handed	matched age n severity n config of HL		age n gender matched	age n gender matched	age and gender matched
				corrected vision	matched fr age, education lvl,	as EHI	controls screened aud, psyc n neurol	control no HL, tinn or head trauma	all right handed EHI			ABR normal			no self reports of neurologic
					occupation, scores on NART	no brain injury or neuro illness	disorders		no OH or drug abuse in last 3 mnths						or psychiatric prb
journal	Int J of Audiology	frnotiers in Psychology	Int j of audiology	Int J of Audiology	J. of speech Language n Hearing res	Brain n Behaviour	clin neurophysiology	AM J Otolaryngology	Brain Research	Audiology n Neurootology	Behaviour Brain Research	Ear and Hearing	Hearing Research	clin neurophysiology	PLOS One	hearing research	J of speech lang Hg research
	age n gender matched	age gender n education matched	age matched								matched for age, gender, n	participants free from medication 1				finally 1 removed oly 14 each
			no colour blindness or any	no recent medical procedures	part matched for verbal IQ	age n gender matched				tinnitus group (mean age) n Hearing	educational level	month prior n neurologically		tinn normoacoustic chronic	matched for edu level, depression
			sight related disorders	or drugs	NART: Nat Adult Resading Test	hearing matched				R: 43(12) : 24.5 (5.6)		normal		U/L high pitched	anxirty, hearing level and age
			no HA use prev							L: 43 (11) : 25.5 (4.9)
			english frst language		corrected vision					B/L: 43(11) : 24.5 (6.2)
					no medication or drugs					simulated R: 24(4) : 12.5 (3.4)				tinn as routine MRI EEGto exclude
										Simulated L: 23(4) : 11.9 (3.6)				neurological dis n peripheral aud dam

## Sheet: tinnitus characteristics 
	Waechter	trevis	Jackson	Steven	rossiter	Mohebbi	Manarelli	Shirashi	Mahmoudian	Cuny	Heeren	Attias 1996	Attias 1993	Houdayer	Araneda 2015	hong	andersson 2000
PITCH N LOUDNESS												NIHL		high pitched	matched
pitch range						6-9kHz		no info provided					5-8KHz	8K, 6K, 4K	250-8	tabulation given most of thm 8KHz	SD (1899)
mean pitch																	5588Hz
loudness													10-20dBSL range	repSL			47 HL (26), 19 dBSL (18)
method used to calculate						contra 125-12K, 2AFCM							ref given attias 1990		PT, NBN, Type, fre n intensity close to tinn	2 AFC method, pulsed,NB WN,10-15dBSL	1/3 octave tone/ NB stim
step size used						1dB								1dB step size			1 dB step
Ear used for ref (matching)														unaffected		affected ear	contra to dominant side
Audiometer used	Madsen Astera (GN otometrics)					Madsen Astera ANSI 2006						GSI 16 audiometer					OB 822
Headphones used	TDH 39 calib ISO 389 -1											TDH 49					TDH 39
		Tinn Case Sample history quest n							6 ch tinn eval device TinnED
SEVERITY	TQ	THI	STSS: Subjective tinn sev rating	TQ: tinn questionnaire		VAS n THI n TQ				STSS	Tinn Psych Impact Quest (QIPA)	tinn sev profile score		THI, VAS annoyance	Tinn Sam Case Hist Quest (TSCHQ), THI		Klockhoff n Lindbloom 1967
		annoyance n loudness 0-100			TRQ: Tinn Reactn Questtionaire	divided in two based on it			THI and TQ	Sub Tinn Sev Scale	6D to assess tinn	tinn symptom profile questionre			VAS		grading system, grade II or III
scale used		ann: 17.17 (21.57)				Comp: less than 3 VAS and 16 THI	THI				duration, negative emotion, everyday					TQ, VAS, THI	S-TQ
max scoring		ldness: 41.92 (22.18)	0-16	1984-02-01		n 30 TQ				0-16	diff, coping strategy n self efficacy					T1 more annoyance than T2
language of material						decomp: more than 7 VAS, 58 THI			persian version	french					french	korean THI	swedish
self /clinician admistered						and 60TQ									self	self
mean score from test	40.05		not more than 12	47.64 (24.50)	36.39	persian version			oly 44% in TQ and 38 above THI			greater than 10 included			THI all above 20		70.3 (22.8)
degree of tinnitus			low - mod tinn	TQ control : 1.55 (1.57)	moderate tinn		chronic		were enrolled in study
				severe tinn
GEN CHARACTERISTICS						steady state tinn
laterality of tinnitus												16B/L, 5 U/L		6 right rest left	bilateral	T1 grp all unilateral T2 3 B/L
U/L, B/L or both	17 b/l , 3 perceived in head	both		both	both	both	11 u/l 9 b/l		both mostly in head	unilateral				only UNILATERAL			both
% of each		3 -R, 2-L, rest b/l		9b/l, 2 u/l right ear	14 b/l , 5 u/l	com: 6R, 7L, 7 b/l											13% L, 17% R, 70% both
type of tinnitus		constant			mod chronic tinn, constant	decomp: 5R, 8L, 7b/l			chronic, sub n idiopathic								not exactly mentioned
duration in months	6 months n longer	more than 3 months		2 years n more	more thn 3 months	more than 6mnths	every day over 6 months		3-240 (58.7) SD : 63.36		10 years mean	more than 7 years	more than 5 years	22 (35)	atleast 6 months	atleast 3 months n above	6.3 years
min and max duration	6-360 months	13.50 (14.08) years			9 mnths - 5years		22.3 (14.2)				within past 6 months						SD - 4.1 years
TREATMENT																	yes
previously undergone or no			no trmt prev			no past 3 months			no h/o of trmt		using any maskers excluded				NM	NM	8/23 underwent trmt but still
	prev contact with health care 8																experiencing prb
RI															no	no	NO
given or not						yes								yes
if yes, criteria						NBN @ PMT 15dB MML 1 min			NBN in tin ear 60s 10dBabove MML					WN affected ear 10dB then MML 1min
result						mono foe u/l n bi for b/l
MML						NBN centered PMT,1dB steps									no
measured or not						in each freq										NO	yes
if yes criteria																	WN IPSI ear 1 dB step
result																	36dB (18)
COPING MECHANISM															no	NO
any reported ?																	No
COMP/ DECOMPENSATED						decomp n comp									chronic	NR
tinn bothersome or not															non pulsatile		not reported
HABITUATION															no
any report on tinn hab..																NR	no report on methods section
						MRI to rule out any lesions

## Sheet: Hearing characteristics 
HEARING CHARATERISTICS	Waechter	trevis	jackson	Stevens	Rossitter	Mohebbi	Manarelli	Shirashi	Mahmoudian	Cuny	Heeren	Attias 1996	Attias 1993	Houdayer	Araneda 2015	hong	andersson 2000
	125-8k	500-4K		4FAHL: 500,1k,2k n 4k, HFHL		125-12K		250-8		500 -8K		250-8K	250-8K	125-8K	250-8K	250-8K	0.5,1.2 and 3KHz
degree of loss (mean) dBHL	less than 20 in all octave	less than 25dB		4k, 6k n 8k		less than 20 till 2 n 40 till 8K	till 2k 20dBHL n worst 30DBHL @		250-2K less than 20	till 2K less than 10dBHL n after	not tested			less than 15dBHL	less than 35	normal less than 25	better: 17 (11), worse 31 (27)
range of HL				tinn: 37.24 dB HFAHL	did not measure or match	both ears	HF (worst freq) mild HFHL	oly tinn grp given mean for each	4k-8k less than 40dBHL	less than 30dBHL max					T 15.17 (7.26) C 12.21 (6.86)	NR	NR
configuration			not checked	contrl: 27.69	coz task 2 visual			freq	T 13.41 and C 11.78 (500-2)			sloping	sloping			NR	NR
type					for task 1 auditory			min: 5.5 (9.16) @1k								NR	NR
BC?					but conversational level so			max: 22.8 (21.36) @8K		1 octave step						NR	NR
cause of HL					all part cud hear it											NR	NR
Hearing aid usage?																	4 of tinn part used
noise exposure		10% - prolonged		using Hushson Westlake proced					14 tinn long prof noise exposure								NR
		10% loud blast					carried out by ENT		17 acoustic trauma						bottom up approach	GSI AUdioSTar pro
GROUPS		25% music
										control :23.7 (5.8)
normal hearing	normal hearing n matched													normal no history prev		less than 25dBHL
hearing loss but matched		matched				matched			matched			matched for degree n config	present but matched		present slightly but matched
not reported							controls said normal no data
hearing loss +				tinn gro			12 normal n 8 mild HFHL in tinn	present but mild range only									tinn group 20/23 had HL
				8 HFHL	tinn grp			control audiogram data not	normal external n ME fun			BAEPS normal					4 using HA
		3 in CT had HL	no HA previously	6 mod n 2 severe	one HL: wore HA	otoscopy normal EC and TM	normal TEOAES	provided only stated as	otoscopy n tymp		medical checck up by physician		GSI 16 audiometer	BAEPS normal	no hyperacusis		control group
		1 slight n 2 moderate	comfortable with	control	14 other self rep mild to modHL	Tymp norm EE n ME func	BAEPS normal all participants	normal hearing			in hearing disorder n had		TDH 49 hdphones	05 had hyperacusis			normal hearing
		removal made no change	conversing in quiet envt	6 HFHL			no lesions on MRI	so not matched			suff ability to follow instructn		BAEPs Microshev 4000
		so all retained		5 mild n 1 profound			no epileptic abN in EEG on										not matched
							visual inspection
		t test no difference														TEOAE prsenst in all (SNR 5)
																DPAOES present (SNR 3)
																ABR I-III less than 0.2 n V 6.2
																normal TM on otoscopy

## Sheet: psychological factors 
psych charaterisctics	Waechter	Trevis	Jackson	Stevens	Rossiter	Mohebbi	Manarelli	Shirashi	Mahmoudian 2013	Cuny	Heeren	Attias 1996	Attias 1993	Houdayer	Araneda 2015	hong	andersson 2000
oly in exclusion or screened	tested	tested		screened	tested	excluded… NR	excluded if any pscy dis as		excluded	not tested in study	semi structured neuropsych	psychaitric inteview	screened by psychiatrist	excluded	excluded diagnosed disorder	not mentioned	tested using scales
				NART, STAI, BDI-II	NART		DSM IV criteria or substance		MRI done to rule out any		evaluation					oly exclusion	anxiety n depression
test used	HADS	STAI, BDI , CFQ	HADS		STAI		abuse	Cornell Medical Index test	lesion		MMSE, BDI n STAI-A	Zung dep quest	Zung depression questionnaire		BDI, Selft rating depress SDS		Speilberger Trait State Anxiety Inv
full form			hosp anxiety n dep scale		state trait Anxiety Inventory										Becks Anxiety Inventory BAI		Becks depression Inventory
	swedish version				CFQ: Cog failure Questn		MMSE to rule out dementia
result on test	less than 8 normal						BDI, STAI	not very clearly reported			all above 27/30	depression + eliminated					BDI and STAIS sig diff both grps
mean level	8-10 borderline		no diff btw both groups								6, 23
normative				BDI:	CFQ comparable both grps						no diff btw groups
				tinn mild depression	occasionally exp cog slips
results of both groups	within norms only			control: minimal depression							absence of any major cognitive
any difference ?		anx no diff					no diff btw both grps				impairment						yes, tinn increased scores
	no diff btw grps	dep : CT more depressed					except STAI Y2
covariate analysis??					anxiety as covariate relatn		tinn mild anxiety				ANCOVA with dep, anxiety n						no
					tinn n verbal WM						MMSE scores
any correlation ananlysis																	s-TQ corr BDI and STAIS
																	(r= .74 and .65)
other test done																	verbal ability
																	WAIS-R
													allparticipants free from any				wechsler Adult Intell Scale Rev
													pharma trmt, alcohol or drug				used as control test for diff in
													abuse				verbal ability
																	WAIS-R not diff both grps
															no psychotopic medication
																	BDI and STAIS scores not corr
																	with latencies and interference
																	on stroop task

## Sheet: Test and outcomes
TEST USED	Waechter	Trevis	Jackson	Stevens	Rossiter	Mohebbi	Manrelli	Shirashi	Mahmoudian 2013	Cuny	Heeren	Attias 1996	Attias 1993	Houdayer	Araneda 2015	Hong	andersson 2000
behaviouiral or ERP	behvrl	behvrl	behavioural	behvr	Behavioural	ERP	ERP	ERP	ERP	Behavioural	behavioural	ERP	ERP	EEG and ERP	Behavioural	ERP	behavioural
																	stroop task
name of test	mod stroop task		stroop n VDT	Strrop n visual divi attn task	Reading Span Test (aud WM)		Novelty P300	N100, P300 n CNV	MMN		ANT (Attentional Network Task)	aud n visual odd ball	3 paradigm	EEG 10min (5 min eye opn)	go/ no go paradigm	Odd ball n passive task	colour word, tinn, physical threat
tests whats ?			vienna determination task		divided attention test with			info processing	invol attention, sensory mem		alerting, orienting n EC		1 oly 1k tone 200 times		inhibitory control	bottom up n top down	cognition
					visual stim (visual n div attn)				aud discrimination				ISI 2 seconds		rep lowest level of sensory proc	Granger causality too	executive attention
Description of test	symbols 1, 2, 3, 4 , #	programd in Neurobehavioural sys Inc	stroop:	stroop:	RST:				New MMN paradigm	4 tones	series of arrows appear on screen	button press	mentally count d no of stim		unimodal n bimodal task		6 stim condition, colour word
	wireless keyboard	2014, 13 inch screen, wireless mouse	150 items lower case (size 48)	5 colour in congruent manner	100 unrelated sentence					pair 1: 1500Hz S, 2000Hz D	respond to the direction of central		2. odd ball			Based on P3 result	colur letter XXX, tinn words
	indicate d no of symbols		50 neutral (xxxx, xxxxxx)	2 condtions	13-16 words					Pair 2: 1000Hz and 1250Hz	arrow with key press		3. mod oddball variant			P3 mediuan split (7.354)	tinn control, physical threat
	400ms	stim: Capital letter, Tahoma, 24 point	50 incong (green in red colur font)	say word (easy)	live voice presnted				freq deviant	sd gene using SoundEdiy 1.1.0.1	3 condition and 4 cue condition					2 groups	n control words
outcome of test	132 stim: 100 white BG 32 yellow BG	Black BG, centre of screen	50 cong : green in green font	say colour (demanding)	given 1.5 seconds at the end				half 10%higher	Macintosh 900/233 computer		RT n correct discrimination	paradigm 1 result			T1 higher P3 amp	latency and stroop interference
RT	out of 100	com viewing dis n angle	tahoma - style	20 trials five times randamly	to say if it makes sense				550,1100, 1650			score of target n non target	N1 lat more (small 4ms but sig)		reaction time	T2 lower P3 amp	colur words
mean	20 cong: 1, 22, 333		orienting focus poit - 150ms	response: voice key	and also recall d final word				half 10% lower	task was categorization of Pair 2 as		recorded	N1 amp red in tinn		errors		T 111.1 (26.8) C 88.8 (11.7)
Accuracy	60 incong 44	COG CONTROL - n back test	stim present on screen till resp	certain black colour or xxxx	of all sentences in set				450,900, and 1350	high or low			P2 lat n amp red in tinn				XXX
mean	20 neutral ##	1 of 8 cap letters pseudorandom order		both cong n incong trials	actual: recall words in crrct					S1: 70: 30 ratio							T 71.1(15.3); C 56.1(7.9)
	E studio 2.0 prsented E run 2.0	500ms followed blank screen 2500ms	VDT:	total 110 (10 black)	order				int deviants	S2: 50: 50 ratio	order of stim	behaviourally			Task 1		tinn control words
		target- mouse click	10 black borderd square on a	100 trials incong	scores given app				10dB lower 10dB higher		fixation cross (400-1600ms)	tinn longer RT and large			2 unimodal aud		T 79.5 (21.2); C 63.4 (9.3)
	SPSS v. 22.0	2 cond: 0 n 2 back	white BG arrayed in two horizon		task 2: 3 sep task (grey rectangle)					a pair will be presented seqeuntially	cue (100ms)	inter subject variability			1 unimodal visual		tinn words
		30% target	rows of five	prg in SuperLab v.1.74	1-9s, stayed till button preseed				location	to each ear with varying ISI	central fixation (400ms)				2 bimodal aud vis task		T 81.5 (22.8); C 64.9 (10.5)
	results :	practice block - 60 % crrct thn oly	each squre temp filled with 1 of 5	presented: iMac sys 9	baseline: single task RT				interaural time duff 800microsec	LE: Pair 1 Pair1	target (1700ms if no ans given)						physical threat
	accurarcy highest in cong	start experiment	colours	Macintosh microphone	word recognition n cat nam				applied to RE and other to LE	RE: Pair 2 Pair 2					1st familiarization task		T 85.3 (19.4); C 69.6 (14.7)
	perv declined neytraln incong		part req to press app colour button		90 englisg words: 3 cat						all outliers removed				adm pseudo random order		physical control words
	n lowest for switched task	IC - stop signal task	to score right ans	rec accuracuy n RT	cooking, animal or seascape				duration deviants	5 sets of hundred pairs	incorrect or less 200ms RT n longer				counterbalanced		T 82.0 (20.8); C 56.1 (7.9)
STATISTICS	no diff in accuracy btw grps	A- left , Z- right, X - no press	square app fr 1250ms		word appear in 1 of 4 corners				shorter 15ms (5ms RT/FT)		than 1.96 SD removed						ANOVA
	RT shortest for neutral n logest	fixation:500ms, stim 1000ms	48 trials in total	result:	every 1.5s, name d word, same				total 25ms	simulated tinn: NBN (200Hz width)					ANOVA F test RT for targets		tuckey post hoc
	for switcged	stp sig: red font 150ms	resp: correct, delayed or error	RT: correct resp purple	set used for task 3 cat naming					10dBSL					and % of false alarm
TEST RESULTS	no diff in RT btw grps	SOA given		plosive -voice mic picking up	presented on: Macintosh Laptop				silent gap		no diff in RT or accurarcy acc to						classical stroop effect replicated
		25% stop trials	task counter balanced	ANOVA :0.05 alpha	programed TrueBasic				7ms gap (1ms RT/ FT) in middle of	Audiometer OB822	direction or localization of arrow				STAT performed STATA/SE		colour word condition
		50% crrt in practice		both cond say word n colour	baseline 1st rest counterbalanced				standard tone	ER 2 Etymotic Research inserts (Sim tin)	hence merged				Windows (Stat Corp LP)		tinn longer time
			results:	tinn longer RT .. Stat sig	as the same tym RT also done												level of responding affected in tinn grp
		WM- digit span test	RT: tinn longer RT	ANCOVA:	for increasing complex (dual task)				stim presented two 5 min blocks	experiemnt: Senheiser HD 45 HDph	alerting : no cue - double cue				tinn slower than CS in aud
		frwd, backwd, digit span sequencing	conger betterb than neutral n incong	HL, dep n anxiety no effect on					500ms SOA		Orienting : Centre - Spatial cue				not in visual		tinn related words
		in ascending order	Error: no sig diff	RT, oly TQ factored						each tone presented at 20dBSL of	EC: Incong - congruent				more false alarms in aud mod		tinn longer time
			but incong more errors	parsons revealed positive corr	results : task 1				each block 15 std	specific for each participant	for A n O higher subtraction score				gain in RT in bi versus uni		type of word no diff
		all test counterbalanced order	VDT: controls more likely to be	more score on TQ longer RT	tinn : 3.00 (0.37)				total 1230 stim presented		indicate greater efficiency opposite				aud higher in CS than TP for
		2 cong: with n without BG noise	crrtn tinn more likely to be delayed		cont: 3.61 (0.49)					S1 one ear and S2 another	foe EC				tinn freq stim not for low freq		Physical threat
			crrct n made more errors	task 2:	stat:					respond only to S2					corr btw RT and False alarm		tinn longer time
		SPSS v. 22	correlatn:	baselibe RT, word recog n	t- test 5% LOS					S2 : 1000/1250Hz (50% )	accuracy no diff				with THI n annoyance		main effect of word cat signif
			STSS and stroop RT	cat naming	result:					S1: 1500Hz Std/ 2000Hz dev (70/30%)	RT: tinn longer RT for all 3 cond				not significant		post hoc no sig
		RESULTS :	positive corr STSS n VDT correct	grey rectangle ISI 1-9s appear	significant, tinn lower reading					ISI: 100,150 and 200ms	higher for incong than cong n neutral
		CT slow RT in 0 n 2 back conditions	resp	random- mouse click	span					5 blocks					exp 2
		0 back faster than 2 back	n negative corr STAA n VDT errors	90 english words : 3 cat	anxiety n reading span no					1st block familiarize not taken into acc	network analysis				same as 1 except stim
		slow on inhibitory task -CT		cooking animal n seascape	correlation					cat in Ror Cat L counterbalanced	accuracy no diff				preceeded by 150, 250 or 350ms
		digit span no diff	low STSS- more correct resp VDT	word appaer corner every 1.5s	ANCOVA: no significance						RT: network index higher for tinn				prestim
		effect remained accounting for								computer key resp (counterbal)	tinn impaired EC with preserved				4 conditions (target and prestim)
		age, hearing, gender n educatn		prg in SuperLab v 1.74	individuals with tinn have					RT recorded	alerting n orienting				tinn freq targ (small circle)
				baseline 1st rest counterbalanced	diff concentrating on the task										LF tagert (small circle)
		correlation - spearmans sub loudness		as the same tym RT also done	and/or red capacity to store					STAT:	QIPS vs ANT perf correlation				small target (TF sd)
		nor THI associated with perf of		for increasing complex (dual task)	n retrive info from WM					mean CRs	EC impairment corre with no of				small taget (LF)
		any cog task								average RT for CRs	years part suff tinn as well as
				result:	Results : task 2:					CRs and RT ANOVA (each ear and ISI)	int of coping strategy they used				ANOVA F test
		RT increased more from 0-2bcak in CT		baseline no diff	word recog no diff						to reduce tinn
		with noise compared to HC		word reading n cat naming, tinn	but cat naming: tinn slower RT					Results:	MMSE n other itesm no sig influnec				error n outliers removed
		greater perf cost for CT as cog load		longer RT	errors even though tinn more					all groups performed better after					tinn longer time and more FA
		increase		cat naming longer RT than	error in cat naming no sig diff					std S1 than a deviant					all 4 cond
				wrd reading n baseline	ANCOVA with anxiety no sig					longer the ISI shorter the RT					effect of freq seen oly in FA
		CT more symptoms of depression		ANCOVA:	regression analysis: control grp					diffrence btw RTs afer STd or Dev					visual go-nogo with aud prestim
		43% in CT n oly 12% in HC		non had sig diff	baseline n reading task corr with					larger when taks perf in right than					correlation with THI not sig
		1 in CT diagnosed depressed- oulier			anxiety but no corre on cat task					left ear
		removal did not change so retained		error variance:	on tinn grp same					CRs were significantly better wen S2					diff with and with prestim
		anx no diff		in word redaing no diff						presented to tinn ear and S1 in					also studied in both modality
				but cat naming tinn more error	tin grp 150ms longer than control					no tinn ear
		predictors of CT :								simulated tinn grp did not show					justification
		Discriminant Func analysis: DFA								such stimulation side effect					slow RT
		2 back perf n depressive symptoms								based on severity of tinn:					constant perception engage aud proc sys
		combined clasified 67% of cases								severe tinn less efficient than mild					slow to react to ext sound
		n showed good ensitivity for part with								n moderate					interefernce WM, tinn compete
		CT -65%								mild n mod tinn no diff					with procc of ext sound
															monopolize part of aud sys explaining y
		depressive symp- determine severity								just					tinn more affected in aud mod
		of impact on indivi life								right better than left :					inhibitory control impaired
										may be S1 less distractive in left					less acurate
		sub vs objective correlation:								than right					selective attentional impairment
		HC: CFQ n 2 back scores								or better perf on right ear					alt in cog control mech key role in
		but no CFQ n anx or depressive symp								tinn ear better than NT ear:					tinn generation n maintanence
		CT: no sub ve ob correlation rather								tinn auto direc attention toward					alteration due to negative emotion resp
		associated with anxiety n depressive								tinn ear which affects auto dev detectn					hyperactivity in limbic structures
		symptoms								sys					prestim affected increased cross modal
										sevrity:					interefrence in tinnn
										disabling tinn habituation difficult					cognitive control impaired
										mild vs mod no diff small size
										simulated no effect:
										intensity insufficient
										ext sound never perfectly matched
										endogenous tinn

## Sheet: electrophysiological tests
ERP test	Waechter	Trevis	jackson	stevens	Rossiter	Mohebbi	Manarelli	Shirashi	Mahmoudian	Cuny	Heeren	Attias 1996	Attias 1993	Houdayer	Araneda 2015	Hong	anderssion 2000
																oddball n passive lis task	NA
type and name of test	behvrl	behvrl	behvrl	behvrl	behvrl	MMN	P300 Novelty Task	N1, P3 n CNV	MMN	behavioural	ANT		2. odd ball	aud odd ball	go- no/go paradigm	P300
tests what domain ?								selective attn						vol attntional processing	inhibitory control	Selective attn
STIMULUS MODALITY															both
audio/ visual / both						aud MMN	aud	both	auditory		visual	both	aud	auditory		auditory
																inserts: EARTONE 3A
in case AUDIO?						3 dev: freq, duration n SG	novel: key on a lock, glass on table	S1-S2 key press task
STIM INFO														2 tones	2 tones LF 440 Hz, HF tinn match
no of tones						3	3					1K target				400
frequency						7500, 8000, 8500 std	500Hz std , 1000Hz target, novel	S1 TB 1KHz	base 3 tone : 500, 1K, 1.5K			1K and 2K	1K target 2k non- target	fre 1K rare 2K		healthy target 8K, std 500Hz
intensity						85dBSPL	80dBSPL	85dBHL	65dBSPL (3n 6 dB lwering)			40dBSL			35dBSL	50dBSPL
RT/FT						5ms each	10ms each	10ms each	5ms each						10ms	10ms each
duration						75ms	200ms	300ms	75ms			150ms			250ms	200ms
window																200
ISI						900ms	2-3 seconds	2.0 seconds				2sec			variable 450,650,850ms	variable 1300-1700 (1500)
total no of stim						4 blocks of 91 stim each			1230		288 (3 blocks of 96)	200		330	72	320:80
std dev ratio						50 :50 ratio (dev: 0.125)	1900-01-03 08:10:10		50%std rest 5dev 10% each			1900-01-03 08:20:00	1900-01-03 08:20:00	1900-01-03 08:20:00	1900-01-03 08:20:00	1900-01-03 08:20:00
any other info						speakers: 45 degree 1.5metre front	calib SLM Radio Shack 33-2055		5 deviants			if u/l monoaural + else binaural		impedance 10kohms		binaurally presented
							novel perceived int 80dB		freq, int, duratn, location, SG							for tinn grp target pitch matched
IN CASE VISUAL?						silent movie Planet Eartn BBC		on a 10cm horizontal n ver bar				comp Matrox PG 640A			grey circles	movie played
stimulus used						Deviants		light flash 300ms red cross	silent movie		arrows	green n blue patches			small 3mm large 7mm
angle						10% high 8250, 8800, 9350			planet earth BBC		4 degree	green target				6.5
distance						10% low 6750, 7200 7650					50cm	1.2m			60cm	80cm
size of font						dura: 50ms lower than std						180x140pixels
TV screen used						(15 plateau, 5 ms RT/FT)						Eizo Flexscan 8060s			computer screen
visual acuity checked or not						SG: 7ms SG (1ms RT/FT)		NR			yes normal	yes ERP normal limits P1				NR
						stim: MATLAB						duration 267ms, ISI 2sec, 50Lux
INSTRUMENT USED									MATLAB construct sounds						Hd ph : Seniheiser HD 280
recording						BRAIN QUICK LTM	Miar Sirius EEG-EP Multifn sys		Neurobehavioural software to		E prime 2 Professional	ORGIL BPM 30 system	ORGIL BPM 30 system	synamps amp Scan 4.3	Matlab 2007b	BrainAmp Dc amp
analysing						EEGLAB tool box	ERPLAB toolbox		present					Brainvision analyser 2.0	resp mouse (Razer RZ01-0015)	MATLAB 2015b
software used									BRAIN QUICK LTM
									EEGLAB analyse
CHANNEL INFO						64 ch , 29 scalp sites, 10+10 sys	multi	Ag-AgCl electrodes	64 ch equipment			2020-10-01	sites Fz, Cz, Pz, T3 n T4	29 scalp elecrodes		32 Ag/Agcl (Brain products)
single / multi						frontal n central sites	fron, centr n pariental sites	Fron, cent, Parietal region	29 selected scalp sites			3 sites Fz, Cz n Pz	2020-10-01	10-20 sys		10-10 sys
electrode sites used						ground Fz	10-20 sys	ground both side ear lobes	2020-10-10							Afz ground
							groung Fpz	multi				visual left mastoid
REFERENCING						ref tip of nose						aud - mastoid of stimulated ear	ground left forearm			tip of nose
avg or mastoid ref							linked to mastoids					ground: right mast visual		re -ref agaisnt avg reference		not exactly mentioned
												contra mastoid for auditory
PRE PROCESSING STEPS
baseline correction									100ms							presetim 500ms-1000
filter used						BP	BP	BP	BP			0.1-100 Hz	online 0.1-120Hz			analogue BP 0.5-70Hz
filter range						0.4-200Hz with 50Hz notch	0.01-30Hz later 20Hz dig filter	0.053-30Hz	0.00-100Hz							offline 0.5-30Hz
ICA ??						filtered 1-20Hz, ICA done								yes ocular
artifact removal ??						yes							Semlitschs 1986 EOG correctn			EOG artifact offline corrected
													method used
STAT ANALYSIS						one way ANOVA	ANOVA	2 way mixed methods ANOVA	ANOVA		ANOVA		ANOVA and t test RT diff	Mann whitney left versus right		one way ANOVA	ANOVA
p - value used							pearsons correlation		0.05			ANOVA n dicriminant analysis		or t test , ANOVA (5%)
result of main p value							0.05					Fishers linear discriminant	two tailed
latency
amplitude
AUC
test done
stat tool used						SPSS v16	SPSS 22.0		SPSS v. 16			SPSS 6.1		SPSS		SPSS ver 22
stat check from our side
done or not ??
result of check ?
ERP							accuracy also taken into account									CNV, N100, P170, N200n P300
range considered																N1 50-150 (Cz, FC1n FC2)
N1							80-180	50-150				70-130	70-130	80-140		P170 120-220 (Cz, Fc1n Fc2)
P2													following N1 peak	170-270		N200 150-250 ( CP1, Cp2,Cz…)
P3							P3a: 250-500 in novel	240-380					P2 vs P3 peak diff	280-400		P3 200-400 (Cz, Pz, P3, P4, Cp12)
MMN						100-250ms	P3b: 250-500 in target	CNV 4 divisions	100-250ms
others								early 400-600	AUC : 100-250
								early 2 600-1000
ERP INFO :								middle: 1000-1500
type of latency								late: 1500-2000				peak latency	peak latency	median of lat n amplitude
type of amplitude												peak to peak	peaktopeak
mean and SD provided or not								peak n mean amplitudes
Mean								in article
SD
							no diff in age, sex, education, BDI						correct responses n RT analysed
							STAI Y1						incorrect excluded
						no lat diff	all age n education adjusted MMSE	tinn greater CNV at ear2 n mid	BTW group
RESULTS						MMN amp n AUC for HF and SG Dev	core above 23.8	mean amplitude	Tinn showed lower amp			lat	N1 and P3 amp sig red in tinn
significant or not						larger in Decomp grp comp to	STAIY2: TS mild degree of anxiety	N1 n P3 no stat diff in lat	and less AUC			Taget P3 longer in tinn	in non target condition N1 amp	left vs right VAS annoyance, MML		N1
						comp n control	no one was clinc dep or anxious	or amplitude	no lat difference			NT N1, N2, P3 longer in tinn	sig red in tinn	thi did not differ oly left side		Tinn less amp but no diff T1-T2
						within grp:	THI measured twice.. No sig diff		only for freq dev , duration			amp	Peak latency no diff In targ con	more louder		P170
						control n comp sig eff on lat, amp	ERP: P3 in all subjects		n SG			P3 reduced in tinn		EEG results not taken since not		tinn shorteer lat Std, both T1n T2
						n AUC on types of dev	P3 lat no diff, P3a amp less in tinn		WITHIN GRP			dis analysis 80% control n		necessary for study		N2
						but in decomp grp oly lat diff +	Longer N1 lat in TS		in tinn :			72.7% of NIT		P3 no difference in lat or amp		same as P1
							no of errors no diff n no correlatn		amp : int n location			visual oly p3 diff		between groups		P3
							btw clinc features and ERP para/ acc		late: freq-loc, int-loc					tinn N1 shorter, (P2 short oly fr Rare)		normal high P3 in both task
JUSTFICATION								tinn pt do have an abN in	AUC: duration n SG			NIT accompanied by		Ni larger in frequent condition		odd ball due to T2 grp diff +
							P3b comparable but P3a amp lower	info processing relating to	IN control			sig alterations in aud stim				C 14.73 T 6.923
							in TS	aud warning signal	amp: I n D, I n SG, D n L			processing		dysfunctional thalamo cortical loop		T1 9.902 T2 3.944
							P3b same	N1 methodological diff	lat: I n Loc, Freq n loc					N1 and P2 .. Attention paid n
							stimulus processing similar		AUC: Int n dur, Dura n loc					also the hyperexcitability
							selective attentional discrimination	amp smaller but not sig						no alteration in active		selective attentional defecit to
							ass with context updating is not	pscy cond schi n demential						attentional process in tinnitus suff		ext sound
							impaired in TS	amp reduced						lower CSD for p3 generators over
							based on error rate, TS can perform							left aud cortex (N1 n P2 same)
TASK							a cog act during goal direc task					aud n visual counterbalanced		overall plastic change in aud cortex		odd ball
description							P3a: the attentional resources					experiment 7 mins	3. mod variant	coz of tinn		passive same stim but while
							for a adequate switching process					5 mins break in btw	4 tones 25% each			watching black n white movie
							is reduced in TS						target 1K non target 5.6.7K
							selective dysfn in orienting phase of					incorrect resp trial excluded	range of max hearing loss
							attentional processing					from analysis	and reported pitch
													result: all ERP amp red in targ
													cond no latency diff
response
cover or overt							silently count the target n tell later					target right button		pay attention to rare tone
response button								yes				non target left	right for target left rare	NR		button press for both

## Sheet: Attention and Habituation info
	Waechter	Trevis	Jackson	stevens	rossiter	Mohebbi	Manarelli	Shirashi	Mahmoudian	Cuny	Heeren	Attias 1996	Attias 1993	Houdayer	araneda 2015	Hong	andersson
ATTENTION INFO
																selective attention	executive attention
vol/ invol	stroop	vol	vol	vol	vol	invol	vol selective	brain info processing	invol	invol atten capture	vol	vol	vol	vol attention
type of attention		CCN, Inhibitory	stroop n VDT	selctive n divided attentn	divided attention		attention				alerting, orienting , EC	odd ball	odd ball
task used														odd ball		odd ball n passive	stroop (3 conditions)
HABITUATION														no		NO	NA
tested ??						yes					no	no	no
test used	no							no
in discussion ?		yes	habituated …...rep on	yes	yes		no			yes	yes			no		No
			reults								impairment in atten process
											may be involved in						study did not mention testing
											preventing habituation						attention anywhere
											to alleviate the perception of
											noxious disabling int sound

## Sheet: intro, discussion & conclusion
INTRODUCTION	Waechter	Trevis	Jackson	Stevens	Rossiter	Mohebbi	Manrelli	Shirashi	Mahmoudian 2013	Cuny	Heeren	Attias 1996	Attias 1993	Houdayer	Araneda 2015	Hong	andersson 2000
need for study	tinn has an impact on cog perf	to investigate cog markers of ability to	task performance in low-mod tinn	link btw chronic tinn n cogtn	apply objective exp methods	MMN stimuli in the tinn freq	examine attentional func in	study info process in brain	MMN to objectively measure the		a more systematic n reliable explo	modality specific early stage of	age, etiology, sev of HL kept	lack of consistency linked to	pathophysiology not fully	althought tinn inf aud sel attn	abt time to investigate how tinn
	in individuals with confirmed	switch attn in ppl with CT to determine	n indirect effects of tinn sensation	explicated	tin as indep variable to assess	or pitch range	chonic tinn using		central presentation of aud dis		of attentional sys based on unified	selective attention process (N1P2)	homogenous oly tinn different	peripheral aud dis, medication, levl	understood	directio of causation uncertain	and cog function interfere
	normal hearing	the role of imp cog contrl n emotional	(comorbidities)	syst examine variables anx dep	its relation to perf of cog task		p300 components	few evid showing tinn is	sensory mem n invol attn		task relying on cog model to	N2 n P3 cognitive evaluation of stim	need hg matched for a	of distress , etiology		lack of claim of tinn sev negatvly	tinn central involvement
		dwn regulation in maintace of tinn		HL rel to tinn and cog imp	(elucidate key var n thir intractn			psychpathic phenominon			evaluate sub component of attn		sensible control	need normoacoustic subjects		influences sustained atten	prev study :HI grp as control
					n help find explanatory mech)
emphasis??	cog interference in tinn	overacrhing failure of cog cntrl process	indiv appraisaal that matters	inestigate cof sequele of tinn	ch tinn ass with dep, anxiety,	decomp tinn - not habituated	attentional dysfn in chron tinn	quantify tinn psychophysically	sub idiopathis tinn	Habituation prevented by pt emotional	understanding origin n mech of	cortical n sub involvement in tinn	NIHL and tinnitus	physiological mech unknown	role of non- aud areas asso	few altered perf in attention task	cognition seldom studied
		in ppl with CT refelecting red ability to	not d physical charac pitch n ldness		insomnia, aud peri prb, poor	comp- habituated- not affectd	tested with p300 novelty task	CNV	recog brain process n diagnostic	resp to the perceived threat rep by tinn	chronic tinn crutial challenge	ERPs reflect neural activity of		change in spon neural activity that	with inhibitory control	few alt in TD executive control	role of central involvement
	mod stroop test	switch attn away from tinn to achieve		divided n selective attn in chrc	gen n mental health	by it n complaints oly in quiet			biomarkers for tinn	high emotional connotation higher	alerting, oeinting n EC network	brain info process ass wit task		simulate sound elicited activity	very few studies executive fn	rather than attentional process	cog interference
		efficient cog perf in part due to the		sev tinn recorded in resp to	luckily most habituate	or stressful situation	tinn related to spec imp in		MMN:pre attentive stage of info proces	selective attn towards tinn which increa	how they simultaneously interact			input somatosens, motor n vis motor	in tinn patients	debate on gen Exec control of	class stroop, physical threat
		heightened salience and its association		visual stim n potential interacting			attentional switching to		n sensory analysis of aud i/p n	distress and/or prevnt habituation	check d intergrity or deficit of			EEG abnormality in tinn		attntn or genuine alt in spec	tinnitus words (3 cond)
		with neg emotions esp anx n dep		variables HFHL, anx n dep	aud WM n visual div attn task	MMN: change even in impaird	salient events		its encoding into memory traces	"attentional capture"	3 attn network					attentional ability or gen slow
						consiousness n ab of attentn										down in cog process
hypothesis stated	RT in tinn longer with no diff	CT solwer RT on cog control task	with greater tinn distress comes	sev tinn affects vol straegic ctrl	attention or thought related		P3 explore selective attentional		aud sensory mem n aud discrimi	selective attn proc of sen info wud be	differential defecit between 3	reexamine findings in NIHL tinn	if cog or perc process hav effect	aims to assess the level of involmnt	altered exe fn in tinn are causing		tinn perform worst
	in terms of accuracy	CT poor emmotional well being	greater allocation of finite resources	or tinn deples atten resouces	to tinn uses cog resources	Sensory mem as indexed by	function		altered in chronic tinn	enhanced in tinn	attentional network	to ases perceptual impairments	upon or contribute to sub	of diff brain circuits	diff to ignore or inhibit irrelevant	EEG neurodynamics of higher vs	tinn more stroop interference
		both cog contrl n emotional well being	to tinn sensation n a reduction in	generalyy	habituation defecit: continual	MMN defecit in decomp tinn	P3a: attentional switch to saliet			if so an automatic attentional bias is	esp EC network as it relies on	associated with brain process of	sensation of tinn we observe	aud n cog ERPs used along EEG	stimulation leading to both	lower attentiona resoucing grp	on tinn words n physical threat
		wud predict expof tinn	wat remains available to be allocatd		orientation to tinn- state of	sub compared to comp n norm	stim during orienting resp		new n fast multifeature MMN	assumed to occur	frontal areas	visual stim	diff in aud ERPS		phantom perceptions and	different, joint TD and BU deficit	tinn display more signs of
		sub rep associated with ob cog task perf	to any task at hand		arousal-WM reduced coz already	this defecit is preventing	P3b: attentional selective dis n			auto direct of attn towards tinn ear facili				help cutomize trmnt plan on an	increased sensitivity to	rather than one independently	emotional distress
					task divided- slow RT, more err	normal prediction error to	subsq storing of meaningful stim			and keep up d detcection of tinn		clinical utility of ERPs to differentaiate		individual basis espp fr rTMS	sensory interference
concepts new/ model??		3 main netwroks - executive fun	if poor cog perf found in prev study			occur preventing habituation					no	tinn from controls	no			No	NO
		CCC- cog cntrl ntwrk	replicated then d very presence of		study involves aud processing		expect: red amp n prong lat in							no	hypo based on recent mod
		SN - salience netwrk	tinnis enough…..if mod tinn sample		n dual task involved visual		p comp in tinn								habituation is hampered in
		AN- Affective netwrk	is comparble in perf, then other		n lexical processing										tinn and the prefrontal
			factors are moderating cog perf in tinn		tinn n cognition										cortex plays role in noise-
lit review ??	stroop task	tinn conceptualized as a result of failure		tinn n cognition nexus	tinn ass red cog func	tinn deaff in aud i/p but exact	tinn conseq of series of plastic	tinn and pain based on the	tinn involve peripheral n central	task descp:	neuroimaging n neurophysio	their prev study ERP amp less in	tinn also involves abnormal info		cancellingpathway and/in	tinn diff in mental concen n imp	studies from 1983-97 quoted
	anxirty n dep common among tinn	to habituate (Hallam)	threatning sd cud cause agitation	Mckenna…. Tinn affects perf	Mckenna: tinn grop poorly	pathophysio not clear	change tat affect d whole aud	gate control theory	aud pathways. Recent pivot	1. odd ball in controls to replicate	evidence for abnormal fn of CNS	tinn regardarless of the stimuli n	processing inc sig recog n		consious percption of tinn	cog efficiency	mckenna 96
	which might influence their	habituation imp for facilitaing our ability	n real distress in sufferes	on tasks req memory and/or	perf on sustained attn, vigilance	diff mech: increased spon act	chain n cause by periph damage		CNS	attentional capture effect	attention affected hampering	paradigm	classification as well as alteration			tinn ass with maladp neuroplast	tinn and control (HI) on
	cog perf	to control our cog resources n switch	interaction btw ANS n limbic is	attn	verbal fluency, arithmetic etc	in AC, ehanced neural sync		amp of CNV in tinn unknown	neural acitivity can lead to	(less accurate n slow resp to target	habituation		in other perceptual analyses of			coz of imp in aud sys	cognitive task
	greater allocation of finite	towds info that is of primary concern at	subconsious n that we have no cntrl	Andersson 2000: stroop task	even wen IQ controlled	noise cancelling, involmnt of	peripheral initaite but central		neuroplasticity	following task irrelavant dev stim)	not only auditory but non aud		aud endogenous sounds			hyperactivity n reorg in ACNS	alothough tinn worse in few
	resources to tinn sensation	a given moment of time	Andersson 2000: tinn suffer perf	cog impairment HL confounder	jacobson: elevated cortisol lvl	effernt aud sys	maintaining d disorder	P300 stimulus info		2. performing cat task in tinn ear while	areas too					coactivation of DLPFC, ACC	task diff relatively minor
	prev studies limitation:	since cog cap limited, cog control of	less ewll in cog task	Hallam: cog ineff is related to	in ppl with high distress n	rec: overlapped coop ntwrk		processing		trying to ignore non-tinn ear easier	alterations in prefrontal cortex		degree of sev of tinn complaint			prefrontal cortex aud attn topd
	hearing loss	attn plays an imp role in priortzing access	tinn impairs non -aud cog perf	control of attn process	intolerance to it	aud n non aud areas	increased neural firing n tonotp			3. simulated tinn shud show attn capture	crutial for attentional process		closely related to psych fac n			tinn- dysfn TD inhib process	self reported concentration diff
		to relevant sources	said by hallam….	tinn have greater diff inhibiting	controlled vs auto task	interactions btw pwrception,	map reorg in aud cort struc			acc side of simulation since perceptual	alterations prevent tinn habituation		coping mech than intrinsic pro of			mech by wich attn is involved	in tinn (88,83)
		achieved by modulating or switching	rossitter: tinn affects WM	attn to irrelevant tinn schemata	practice - automatic	salience, distress ntwrk with	incre firing in non-aud struc			interference shud occur oly in that ear	as well as psyc conseq in daily lyf		tinn			n how engaged in neuroplas
		attn twds more salient n inhibiting less	Burton et al., 2012 presence of	rossitter: oly demanding stra		aud, somatosen n memeory ara	Insula, Cingu cort, cerebellum				attention play important role					to be discussed	stroop not used on tinnitus (1st)
		salient stim	bothersome tinn is enuf to bring abt	controlled task affected	if tinn affects controlled task :	reagrless of souce, all models					in maintanace n perhaps devp of		ERPs reflect elec brain activity			p3 amp positively relate to
			synaptic change spec reporting that	andersson 2003: LT n autobio	ppl perf poor on dual task but	agree brain central process	possible change in attentional n				disorder		assoctd with spec percetual			degree of attention req
		imbalance in the regulation of CCN, AN n	tinn al connect in fronto insular cor	memory, info process defecit	not low demand task	contrib perceptn of tinn	emotional brain netwrks tat				whether attentn prb is a causal		n cog or psych process
		SN may contribute to the maintatance			but if tinn gen impedement:	Perception: bottom up sensory	explain d cog n psych disfun				factor or a by product of dis
		of tinn by continued assignment of		reord of cerebtral func result	ppl shud perf poor on all task	plus top dwn prediction process					uncertain
		attn resources n emotional salience to		frm tinn considered theoriticaly	that req attn		psyc distress anx n depre imp				attention only or top dwn exe ??
		tinn sd		n emerically		explained Bayesian Brain model	comorbid affecting QOL in tinn				or a part of general impairment
					effect of HL n psych variable	prediction error	also imp cog fun n attentional				in speed processing
				Cuny: diff in direction of attn	tinn ind caught in cycle of		defecit in tinn related to gen		gap in MMN sensitivity n spec in
				in tinn	increasing negativity n axity	MMN: neurophysioloc index	imp in cog processing speed		class part dis
				attn prb is associated with chr	and decreasing cog func	of change det proc n identifies
				tinn n completion of certain		prediction error	amp of ERP closely related to
gap in research ??				cog task			amt of attentional resources	not studied much	scant data available abt d neuronal		a diverse task simultaneously	aud n visual modalities …..	a sensible control with	lack of consistency in research	to what extent TP have	without hearing loss	cognition seldom studied in tinn
						Hallam theory: tinn is a hab	n lat ass with stim eval time		mech of tinn processing in brain		exploring several attention ability	early n late brain processing	matched charact to make the		impaired inhib control	both bottom up ntop down
				depletion of attention resouce		defecit which is topd dwn mech			tinn charac by sensory discriminatry		early study not based on firm		grp homogenous		and more sensitive to sensory
				general or specific effect??					components and its ass cog as well		theoritical models of atten				interference than control
				controlled or geral		normal sensory mem needed			as emotional components						in aud n vis modality
				depletion of resouces??		fr normal sens gating n hab mech			electrophysiological app may help
									objectify abn sig processing in
						const updating of tinn from mem			brain due to tinn
						may prevent habituation			need for quntitative info on tinn
DISCUSSION:										all groups performed better after					exp 1
				task 1:	resding span diff +					std S1 than a deviant					TP longer RT and FA in aud mod
results of study :	no diff in accuracy or RT	slow RT in cog control n inhibitory control	tinn slow to react n made 3 times	general degenerative effect on	anxiety covariate no sig	MMN amp n AUC less for HF	P3b same, P3a amp red in tinn	CNV larger		longer the ISI shorter the RT	EC impaired , A and O normal	prolonged N1, N2 n P3 lat n reduced	red in aud ERP amp with no	p3 no diff	FA both mod (aud greater)	lower P3 amp impaired	tinn more time
	perform equally in terms of	WM func similar to HC	more error in incong cond	selective attentn perf stroop	baseline n word reco no diff	and SG in decomp grp	N1 longer in tinn	even though P3 smaller amp		diffrence btw RTs afer STd or Dev	tinn longer RT	P3 amp in tinn aud odd ball	change in lat in Tinn as compard	n1 shorter in tinn	inhibitory control altered in tinn	top down attentional process	class stroop effect + colour and
	accuracy n as well as resp tym	poor emotional well being in CT	tinn inspired cog decrements	longer RT for tinn both condition	cat naming task slower RT			no sig diff		larger when taks perf in right than		in visual only P3 prolonged	to NIHL control	p2 shorter in rare stim, N1 amp lar	bimodal TP longer RT in both con	in tinn without HL	physical threat not tinn words
		red cog control accuratly classifed ppl with	tend to surface in the hardest task	sig relation btw TQ n RT	errors comparable	MMN prev studies on TS abN		no diff in N1 lat n amp		left ear	not a general attentional defecit		mod vs simple odd ball no diff	freq stim	esp with Tinn freq target	N1 less amp in tinn	S-TQ correlated with BDI and STAI
		CT while depressive symp associated	VDT: more errors n delayed resp	task 2:		wen freq located near edge freq				CRs were significantly better wen S2	rather a specifcic defecit related		RT n crrct resp no diff	CSD for ERP reduced for tinn	BI minus Uni gain less in tinn	selec attn def to ext sound	but anxiety and dep scores
		wit perceived severity	n less crrct resp	longer RT in word read n cat						presented to tinn ear and S1 in	to top down EC on attentn		BAEP no diff reflecting	over left aud cortex	for tinn freq sd	lat of P1 n N2 shorted std in tinn	not correlated with stroop
				no diff in baseline		study in line with Mauhmoudian				no tinn ear			no diff in AN and BS functioning		indicates that	T1	results
		suggets that red control of ability to		severe tinn asso with general		defecit In preattentive change				simulated tinn grp did not show					percptn of Tinn Freq sd interfer	higher annoyance
justification	HI confounder - linked with	switch attn may constitute a cog mech	inapp allocation of finite attentional	depletion of attn resources	WM affected by Chronic tinn	detection process	attention towards phantom sound	tinn pt do have an abN in	pre attentive sensory memory	such stimulation side effect	reduced ability to detect, resolve	tinn accmp perceptual impairments	1st N1 P2 amp red P2 lat short		with sensory processing	higher P3	tinn words produce stroop inter
	cog decline	that maintains awareness n severity	resources to monitor tinn sensatn	slective n divided attention	tinn has no effect on invol auto		depletes cog resources	info processing relating to	might be impaired in tin sub	based on severity of tinn:	interference provoked by task	at various stage of aud select	diff in control grp y not rep lit		bcoz of the auto n interfering	N1 no diff begain after P170	not confirmed
	3 main hypo	of tinn sd	interferes with n hinders parallel	both general depletion resouce	process but it disrupts	detection of HF more diff then	every situation dual task n cog	aud warning signal	a possible defecit in aud memory	severe tinn less efficient than mild	irrelavant stim	attention processing	Hokes study		emotional link with tinn		words dint evoke emotional res
	tinn itself doesn’t impair cog perf		cog perf	anx, dep n HL did not account	controlled consiuous cog procss	LF	perf impaired when other	N1 methodological diff	mech involved in pre attantv	n moderate	spec inhibitory control imp	N1 - pattern recognition	2nd N1 n P3 amp red		Exp 2	T2	as snake in phobic ind
	hearing loss might be	CT less proficient at perf cog cntrl task	STSS n perf correlation supports this	for RT or accuracy		may be due to the dec sensatio	demanding task involving		change detection	mild n mod tinn no diff	in TS	N2 stim classification	red in no of responding neuron		TP longer RT and FA in all cond	lower annoyance	inadequate n not personal enof
	or	additional presence of BGN support		one mech that links chroic tinn	results due to HL??	HF	attentional switching process req	amp smaller but not sig	SG: filled by tinn		with no influnece of dep, anx,	NIT require more time to evaluate	decr in activity or inc desync		strongest interference in TP	lower P3 amp	stroop effcect diminushes if
	tinn in combi with HI constitute	failure to switch attention	the very presence of tinn wud seem	n impaired cog is attentional	visual plus converstn levl			pscy cond schi n demential		Just:	medication, gender, education,	n classify vis stim	Supp not oly early stage of stim det		visual task with aud TF prestim		feared object present
	a greater cog load than either of the	impaired top dwn regulatn of less relavant	to b enuf to bring abt poor cog	with direction of attn to irrelva	it is possible some neural reorg	gap detection defecit	ventral n frontoparietal attention	amp reduced	tinn consequence of neuroplastic	able to replicaten d dev stim was able	or gen cog processing	not oly stim eval but also resp selc	but also in cog analysis		plus other conditions	tinn impairment in retrieval of	tinn not masked it was +
	cond isolated	sensory info	perf on task req gen cog resources		acc HL …	tinn fills in gap	netwrk - alerting/ circuit breaker		alterations in brain	to capture attentionwhatever group		n execution process	dep on selct percep process		TP abn sensitive to cross modal	pre reg aud memories to perf odbal	small sample
	or			general - sever tinn		defecient timimg cues n def	abN activation in theses areas			showing the effectiveness n robustness	tinn preserved ability phasic	delayed RT not attributed to	lat no diff plus behavioural		interference, affect inhib control		tinn longer time- HL
	tinnnmight interfere with cog perf	depressive symp predicted tinn n also	oly slower not red accuracy so	depletion - portion tinn maintained	anxiety as covariate… depression	temp discrimination by tinn	dorsal attn network noraml fun		diff neural populations underlie	of auto sys involved in attn switch to	alertness, establish vigilance state	incorrect motor response	resp normal limits		particular sd resmble tinn percep
	in normal heraing but the ability	correlated with severity suggests the	tinn sensation affects cog eff than	controled strategic resouce	shud also be examined		as P3b unaffected		the gen of MMN dep on aud dev	environmental dev	orienting attentional resources		location of abnormality
SOL	affected do not affect the	psychosocial impact of CT	with cog performance - attentional	intensive process -oly demanding								since P3 not modality specific	higher central structures
top down or bottom up deficit	result of stroop		control theory			brain central processing	N1 prolong: early percptn n auto	no	aud dis n sens memory defecit in	tinn not oly cause gen disturbance in	executive control deficit partially	both cortical n subcortical	involving cognition n		inhibitory control and cross	both
							invol detection of stim delayed		caud pathway	auto attn process but prevent the	related to tinn maintanace	pathways including limbic involmnt	perception os aud sounds		modal interefernce affected		at present not enuf emperical
			anxiety interference with inhibition			ehanced freq disc n resol in tinn	role of cerebellum too in timing			dev detection sys frm wrking							data to conclude tinn suffer frm
			process resultin poor task perf			results in facilitated comp	dysfunc cerebellar act prevents				EC prefrontal, A and O temporal	golbal dysfn of effernt pathway	Abnormal info processing in				brain damage or any defecit
						btw std n dev n thus dec MMN	app neural sync or temp jitter			tinn disturbs auto sys atten switch	thalamic areas, prefrontal	selective attention is mediated	tinn sensation				that explain this finding
			tinn struggling with aspects of				within cortical pathways rel to			difficulty redirecting attn other than tinn	main hub	by effernt modulation					as depression did not relate to
			executive func				elicitation of N1			ear		ERP alteration coz tinnitus is	sub clinical depresion cant				result
												chronic	be ruled out as report of symp				n tinn perf on verbal test equal
ANY comment on predictive coding						yes							but not class under DSM		no	yes
bayesian model						MMN n P300 are known						tinn central considrede as				T2 has more predictive coding
						neurobiological indicators						info processing brain disorder	no			capacity	no
						asso with bayesian brain hypo										CNV of T2 reduced than Contrl n T1
						MMN: reflect auto change										Plausible that along with attn
						detc based on PE process										defecit disparity in predicted
		yes				P3: attention orientation										n deliverd input facilitating
		supress AMN n allow CCN to direct our				towards dev										neurplastic changes - tinnitus
any particular theory for tinn		cog resources n actiona			controlled processing theor		general depletion of resources					no	no		cog control mechanism affected		no
						sensory mem occupied by tinn	hypothesis
						so change detc mech unable to
						retain incoming sd, const updating
						of tinn fm memory prevents
						habituation
possible treatment option		aud training therapies, real time fmri	if anxiety moderates cog perf in		new task needs to be rehersed n	SM n PE in comp tinn similar	select more app cog rehab prg			a better understanding of hab to this	rehab prg focussing on EC of			personalize trmnt	no	not oly aud periphery, central
		traning of aud control n music training	tinn suffers thn effective		practised to promote transition	to normals	that focus on ability to correctly			phantom perception is a necc step	attn			rTMS		non -aud cog sys shud be
		music training: improve emotiona	reducation of anxiety levels		from controlled to automatic		shift attention to salient stim			for future therapeutic strategies	mindfulness training has effect					considered for clinical mng
		regulation	cud improve cog perf in clinc		once automatic minimal inter	abn salience network	during a cog task			preventing the persistence of this	on EC					n trmt of tinn
		psych trmnts: CBT, mindfulness may	suffers		from concurent activity					symptom	neuromodulation on frontal
		increased proficiency of CCN			or stim including tinn	def aud dis n SM in central aud	new targets for neuromodulation				brain areasa
						process regardless of dev type	for cog Imp in such pts
future direction	explore cognitive impact of tinn	cog control n depressive symp provide future	psychologist n audiologist need to	tinn masked by masker	cog mech underpin reduced	MMN can be an index for				further protocols needs to be	tonic alertness is preserved or	specific or consequence of	ERP testing in other sensory		functional brain imaging shud	explore interactive neurodynamics	develop auditory stroop fr tinn
	on other cog task	trmt target	work together to achieve greater	scrutinize complex reltn btw	reading span such as cap limi	monitoring tinn rehab				designed to probe this	impaired	ERP changes may develop with sub	modalities		establish direct link btw	TD and BU with more elaborated	alredy exist jerger 1993
	all study : short intensive cog task	reducing awareness of tinn n	understanding of d effects that	HL, tinn n cognition	changing state					small size	(ANT phasic alertness)	clinical psychiatric symptmatology	more meaningful wen ERP		inhib control n alteration	exp design better understanding	affective char in tinn difficult
	part might require long n steady	improving well- being	even mod tinn can have on cog perf		require further investigation						fmri while ANT		results combined with physiol		of DL and VLPFC in tinn pt		to catch
	concentration										imp in EC of attention predict		n metabolic parameters (B12)
	impact of adequately fitted HA		younger tinn population n								non habituation to tinn and						role of attention in exp of tinn
	cog perf		audiometric testing to eliminate HL	4 implications of study							its chronification						role of masking n jastrboff mod
final conclusion		CT less proficient in switching attention		1.sev tinn impedes low n high	affects controlled task	defecit in sen memory proc	gen slowing in early perception	CNV rec is non-invasive method	possible defecit in auto central aud	overall cog diff revealed by slow RT		ERP testing to be used to	Chronic tinn ass with NIHL	even in normoacoustic tinn cortico-	tinn affect sensory process mech	both top down n bottom up dysfn
	cog interfernce in tinn might	away from tinn	non-anxious vs anxious tinn suff	demand visual selctive n div	not automatic	n PE in decomp tinn as rev	of stim n tinn rela to a spec diff	to assess brain fn in tinn	processing mech	specific process ass with tinn signal	clear diff defecit btw impa EC	complement behavioural,	red in brain ERP ampitudes	thalamocortical involvement present	impaired IC and high sensitivity	differential engagement	study of cog in tinn will serve
	might not be present in absence	cog control maonitaining d awareness		atten		MMN for HF n SG dev	in attentional switch to unexpected	CNV can be used to class tinn pt	tinn can cause red in duration of Sen	not simulated tinn	and preserved A n O.	audiologic, biochemical and	reflects alteration in	EEG hyperexcitability	to sensory interference esp		as an impetus to dev of
	of HI at least not on short	of tinn and red emotional dwn reg	widespread concentration issue in	2. effect observed whn task is		abN SM cause persistant PE	events during orienting resp	with normal hearing	memory in aud cortex	in case tinn does not attract attn or		other physiological methods	cognitive processing of aud stim	vol attention not affected	sd resmblin tinn		effective psych trmt 4 chronic tinn
	intensive duration task	depressive symp ass tinn severity	non clinc tinn pop (habituated)	visual diffnt frm tinn	tinn affects cognition….	const ttinn updated PE	owing to dysfn in ventral attn ntwrk	into sev subgrps	this reducation lead to red MMN n	does not affect cog process, it might be		of assessing tinnitus	this reflect attentuated or		Alt cog control mech key role in
			presnce of evn mod tinn appears	3. RT not explicable in terms of	reduced resources ….	activates brain salience netwrk		fac choice of app trmt n	AUC for freq, duration n SG	supposed that habituation has taken		rather than a single definitive	abnormal central processing		tinn gen n maintanance		integrate knowledge from diff
	HI confounding factor	new neurocog account for tinn	problamatic considering the synp	high lvl of anxiety, dep or HFHL		prevents habituation		sub follow up				measure	asso with tinn sensation				area of expertise and work in
			change it brings in	co- occurance not to be					controls can detect SG better than Tinn	thus attentn sys unable to classify tinn							multidisciplinary setting
				underestimated					tinn can defecit in perceptn of SG	signal irrelavant thus preventing hab
any homegenity in protocol ??				4. effects are quantified as
				easy to interpret
LIMITATIONS OF STUDY	TQ not collected at tym of	hg impaimnt included	hearing not checked	possible heterogenity tinn		HL cant be completely excluded	lack of neuropsychological test		not normal, h/o noise exposure	age n hearing differences in tinn	hearing not measured or matched	subclinical psych cant be ruled out	not reported any	low spatial resolution of EEG montage		limited scalp channel	sample
	data collection			onset, cause, HL n experience			other than MMSE		sub pathological changes	n simulated group				dint use sensor digitization		sample size .. Difficult	hearing loss included
	age: may affect older patients					more homogenous grp req										measured oly till *khz
	more severe					to obtain validated results										tinn with HL shu also be tested
	use of wireless keyboard : SD
ADVANTAGE			made of part not seeking help			1st study to compare MMN in					1st study to directly investigate	age occupation hearing	age occupation hearing	normoacoustic tinn, good control		pitch matched target	frst tentative step to investigate
			for tinn			comp vs decomp tinn using					the integrity of attentional netwrk	degree n cofiguration matched	degree n cofiguration matched			normal hearing	cognition
			more rep of tinn suffers			stimuli in tinn pitch range					in TS using ANT a reliable and						stroop in tinn
											theoritically grounded task						tinn n physical threat words
			anxiety n dep comparable btw
			grps			difference from mahmoudian
						study
						divided in comp n decom
						tinn pitch freq

## Sheet: Meta-analysis raw data
	Control group		Tinnitus Group
Behavioural test	Mean (ms)	SD	Mean (ms)	SD
Araneda et al., 2015	375	71	461	42
Cuny et al., 2004	721	108	760	136
Heeren et al., 2014	668	100	781	184
Jackson et al., 2013	986.91	224.67	1118.79	339.77
Rossiter et al., 2006	798	241	984	302
Stevens et al., 2007	912.09	105.84	1558.71	684.4
Trevis et al., 2016	217.31	35.8	242.01	47.25
Waechter et al., 2015	1105	118	1101	158
Electrophysiological test
P300 Latency	Mean (ms)	SD	Mean (ms)	SD
Attais 1993	NR	NR	NR	NR
Attias 1996	317	45	376	47
Hong 2016	NR	NR	NR	NR
Houdayer 2015	342.4	25.2	353.5	5
Manarelli 2016	NR	NR	NR	NR
Shirashi 1991	310	22	306	38.8
P300 amplitude	Mean (microvolt)	SD	Mean (microvolt)	SD
Attais 1993	4.8	1.47	2.1	1.47
Attias 1996	2.7	1.5	1.2	0.8
Hong 2016	14.73	7.6	6.92	7.6
Houdayer 2015	15.4	1.4	15.9	0.9
Manarelli 2016	6.2	0.4	5.3	0.4
Shirashi 1991	8.1	6.1	6.3	4.15
