# Supplementary material for: Systematic review and meta-analysis on the effect of continuous subjective tinnitus on attention and habituation
Source: PeerJ. 2021 Nov 26;9:e12340. doi: 10.7717/peerj.12340 (PMC8628620; doi:10.7717/peerj.12340)
Supplement: Supplemental Information 4 [file peerj-09-12340-s004.xls]

## Sheet:  reviewer 1 (GS)
Study Author/year	Anderson 2000	Anderson 2005	Araneda et al 2015	Araneda 2015	Araneda 2017	Asadpour 2016	Attias 1993	Attias 1996	Campbell 2018	Campbell 2019	Cuny 2004	Das 2012	Degeest et al 2017	Delb 2008	Diesch 2012	Dornhohoffer 2006	dos Santos Filba	Gabr	Haab 2014	Hallam 2004	Heeren	Holdefer 2013	Hong 2016	Houdayer 2015	Jackson 2014	Jacobson 1996	Jacobson 2003	Kropp 2012	Li	Lima 2019	Mahmoudian 2013	Mannarelli 2017	Mohebbi 2018	Paul 2014	Rossiter	Shirashi T	Stevens 2007	Trevis 2016	Waechter 2015	Walpurger 2003	Wang 2016	Weisz 2004	Zuraida 2016
A: ARE THE RESULTS OF THE TRIAL VALID									See Campbell 2019	Same as Campbell 2018 + data
1. DID THE STUDY ADDRESS A CLEARLY FOCUSED ISSUE?	y	y	y	y	y	y	y	y	na	y	y	y	y	y	y	y	y	n	y	y	y	y	y	y	y	y	y	y	y	y	y	y	y	y	y	can't tell	y	y	y	y	y	y	n
2. DID THE AUTHORS USE AN APPROPRIATE METHOD TO ANSWER THEIR QUESTION?	y	n	y	y	y	y	y	y	na	y	y	n	y	n	y	y	y	can't tell	y	y	y	y	y	y	y	y	y	y	n	y	y	y	y	y	y	y	y	y	y	y	y	y	n
IS IT WORTH CONTINUING? *	y	n	y	y	y	n	y	y	n	n	y	n	y	n	y	n	n	n	n	y	y	n	?	y	n	n	n	y	n	y	y	y	y	y	n	y	y	y	y	y	y	y	n
3. WERE THE CASES RECRUITED IN AN ACCEPTABLE WAY?	y - but no power	n	y - but no power	y - but no power	y - but no power	n	y - but no power	y	na	n	y - but no power	n	can't tell	n	n	y - but no power	n	can't tell	n	y - but no power	y - but no power	y - but no power	y - but no power	y - but no power	n	n	n	can't tell	n	y - but no power	y - but no power	y - but no power	y	y - but no power	n	y	y - but no power	y - but no power	y	y - but no power	y	y - but no power	n
4. WERE THE CONTROLS SELECTED IN AN ACCEPTABLE WAY	y - but hearing	n	y	y	y	can't tell	y	can't tell	na	y	y	n	y	n	n	n	n	can't tell	n	y	y	n	can't tell	y	y	n	y	can't tell	y	y	y	y	y	y	n	n	y	y	y	y	n	can't tell	can't tell
5. HAVE THE AUTHORS TAKEN ACCOUNT OF THE POTENTIAL CONFOUNDING FACTORS IN THE DESIGN AND /OR IN THEIR ANALYSIS?	n	n	y	y	y	can't tell	n	most	na	n	y	y	y	n	y	n	n	y	n	y	y	n	y	y	n	n	n	y	n	n	y	y	y	y	n	can't tell	n	n	y	y	y	y	n
SECTION B:
6. HOW PRECISE WAS THE ESTIMATION OF EFFECT?	P<0.0001	groups not directly compared	P<0.001	P<0.05	P<0.001	low	<0.0001	P<0.01	na	compared within not between	compared within not between	regression	<0.05	?	n.s	n.s	P<0.05	T-test no multiple corection	modelling only	P<0.05	P<0.001	marginal	varied	P<0.05	P<0.001	p<0.002	n.s	P<0.05	P<0.01	P<0.05	<0.05, visually dmall effect	<0.001	P<0.05	P<0.05	P<0.05	some electrodes only	P=0.008	p<0.01	no between group	p<0.01	<0.001 no correction multiple measures?	small <0.04	P<0.001
7. DO YOU BELIEVE THE RESULTS?	n	n	y	y	y	n	y	y	na	n	y	n	y	n	y	n	n	n	n	y	y	n	y	y	n	n	y	y	n	y	y	y	y	y	n	n	y	y	y	y	y	y	n
SECTION C:
8. CAN THE RESULTS BE APPLIED TO THE LOCAL POPULATION?**	can't tell	can't tell	can't tell	y	can't tell	can't tell	can't tell	can't tell	na	n	y	y	can't tell	can't tell	can't tell	y	can't tell	can't tell	can't tell	y	y	can't tell	can't tell	can't tell	n	y	y	can't tell	can't tell	can't tell	can't tell	can't tell	can't tell	y	n	can't tell	y	y	can't tell	can't tell	can't tell	can't tell	n
9. DO THE RESULTS OF THIS STUDY FIT WITH OTHER AVAILABLE EVIDENCE?	y	can't tell	y	y	y	y	y	y	na	y	y	y	y	y	y	n	y	y	y	y	y	y	y	y	y	n	n	y	y	y	y	y	y	y	y	y	y	y	n	y	y	y	can't tell
OVERALL QUALITY OF THE STUDY	ave	poor	v.good	v.good	v.good	poor	average	good	na	average	average	average	good	poor	good	poor	poor	poor	poor	v.good	v.good	poor	good	good	poor	poor	poor	ave	ave	ave	v.good	v.good	good	good	poor	poor	ave	ave	ave	ave	good	ave	poor
RISK OF BIAS	high	v.high	v.low	low	v.low	v.high	moderate	moderate	na	high	high	high	low	v high	moderate	v high	v.high	v.high	v.high	v.low	moderate	v.high	low	low	v.high	high	high	mod	high	mod	low	low	low	mod	v.high	mod	high	high	mod	mod	mod	mod	v.high
* as hearing strongly associated with cognition if hearing not considered I have been strongly critical
**can't tell usually as small sample so not generalisable
I have notes for most of reasons why y/n chosen

## Sheet: reviewer2 (BR)
Study Author/year	Anderson 2000	Anderson 2005	Araneda et al 2015	Araneda 2015	Araneda 2017	Asadpour 2016	Attias 1993	Attias 1996	Campbell 2018	Campbell 2019	Cuny 2004	Das 2012	Degeest et al 2017	Delb 2008	Diesch 2012	Dornhohoffer 2006	dos Santos Filba	Gabr	Haab 2014	Hallam 2004	Heeren	Holdefer 2013	Hong 2016	Houdayer 2015	Jackson 2014	Jacobson 1996	Jacobson 2003	Kropp 2012	Li	Lima 2019	Mahmoudian 2013	Mannarelli 2017	Mohebbi 2018	Paul 2014	Rossiter	Shirashi T	Stevens 2007	Trevis 2016	Waechter 2015	Walpurger 2003	Wang 2016	Weisz 2004	Zuraida 2016
A: ARE THE RESULTS OF THE TRIAL VALID
1. DID THE STUDY ADDRESS A CLEARLY FOCUSED ISSUE?	y	y	y	y	y	y	y	y	y	y	cant tell	y	y	n	y	y	y	y	y	y	y	y	y	y	y	y	y	y	y	y	y	y	y	y	y	y	y	y	y	cant tell	n	y	y
2. DID THE AUTHORS USE AN APPROPRIATE METHOD TO ANSWER THEIR QUESTION?	y	y	y	y	y	y	y	y	y	y	n	y	y	cant tell	y	y	y	y	y	y	y	y	y	y	y	y	y	y	y	y	y	y	y	y	y	y	y	y	y	n	n	y	y
IS IT WORTH CONTINUING? *
3. WERE THE CASES RECRUITED IN AN ACCEPTABLE WAY?	y	y	y	y	y	y	y	y	y	y	n	cant tell	y	n	y	y	y	y	cant tell	y	y	y	y	y	y	n	y	y	y	y	y	y	y	y	y	cant tell	y	y	y	n	n	y	y
4. WERE THE CONTROLS SELECTED IN AN ACCEPTABLE WAY	y	y	y	y	y	y	y	y	y	y	n	y	y	n	n	y	y	y	no controls	n	y	y	y	y	y	n	y	y	n	y	y	y	y	y	y	y	y	y	y	n	n	y	y
5. HAVE THE AUTHORS TAKEN ACCOUNT OF THE POTENTIAL CONFOUNDING FACTORS IN THE DESIGN AND /OR IN THEIR ANALYSIS?	cant tell	cant tell	y	y	y	n	y	y	y	y	n	cant tell	y	n	n	n	n	y	n	n	y	y	y	y	y	n	y	y	n	y	y	y	y	y	y	y	y	y	y	n	n	y	y
SECTION B:
6. HOW PRECISE WAS THE ESTIMATION OF EFFECT?	fairly precise	fairly precise	y	precise	high precision	not very	fairly	very precise	high	high	low	not very	y	not precise	fair	fair	fair	good	poor	fair	y	y	y	very precise	y	low precision	moderate	high	moderate	high	good	good	good	good	fair	fair	fair	good	y	low	low	low	high
7. DO YOU BELIEVE THE RESULTS?	y	y	y	y	y	y	y	y	y	y	n	n	y	y	y	y	y	y	n	y	y	y	y	y	y	cant tell	y	y	y	y	y	y	y	y	y	y	y	y	cant tell	cant tell	n	n	y
SECTION C:
8. CAN THE RESULTS BE APPLIED TO THE LOCAL POPULATION?**	y	y	y	y	y	n	y	y	y	y	n	n	y	n	y	y	y	y	n	n	y	y	y	y	y	cant tell	y	y	y	y	y	y	y	y	y	y	y	y	cant tell	n	n	y	y
9. DO THE RESULTS OF THIS STUDY FIT WITH OTHER AVAILABLE EVIDENCE?	y	y	y	y	y	n	y	y	y	y	n	cant tell	y	y	y	y	y	y	cant tell	y	y	y	y	y	y	cant tell	y	y	y	y	y	y	y	y	y	y	y	y	cant tell	cant tell	cant tell	y	y
OVERALL QUALITY OF THE STUDY	v good	v good	v good	excellent	Excellent	average	good	v good	good	good	average	average	good	average	average	average	good	excellent	average	average	excellent	good	very good	v good	very good	average	good	very good	good	v good	v good	very good	good	v good	average	average	average	good	average	average	average	v.good	v. good
RISK OF BIAS	low	low risk	low	v. low	v.low	moderate	v low	low	low risk	low risk	moderate	high risk	low risk	moderate	moderate	low risk	low	very low	moderate	low	v low	moderate	low	low	v.low	moderate	low	low	moderate	low	low	low	low	low	moderate	moderate	moderate	low	moderate	moderate risk	mod risk	low	low risk
